# Supplementary material for: Early inoculation with caecal fermentation broth alters small intestine morphology, gene expression of tight junction proteins in the ileum, and the caecal metabolomic profiling of broilers
Source: J Anim Sci Biotechnol. 2020 Jan 15;11:8. doi: 10.1186/s40104-019-0410-1 (PMC6961334; doi:10.1186/s40104-019-0410-1)
Supplement: Supplementary file 2 — Additional file 2: Table S1. The hierarchical clustering data matrix for the C group and the F group on days 7 and 14. [file 40104_2019_410_MOESM2_ESM.xlsx]

## Sheet: F7-C7
id	met	F7_1	F7_2	F7_3	F7_4	F7_5	F7_6	F7_7	F7_8	C7_1	C7_2	C7_3	C7_4	C7_5	C7_6	C7_7	C7_8
751	4-Hydroxymethyl-3-methoxyphenoxyacetic acid	0.000956537	0.0125522	0.00645808	0.00180515	0.00468625	0.000979701	0.00147588	0.0175324	1.50856e-08	0.00172019	1.85925e-08	1.8165e-08	0.000407271	0.00169689	0.0023552	0.00535087
599	1,3-diaminopropane	0.0380391	0.249545	0.221946	0.0704815	0.197776	0.207429	0.27139	0.112365	0.136612	0.125106	0.0517925	0.0291629	0.108057	0.0236927	0.219672	0.0335998
358	hydrocinnamic acid	0.159367	0.116114	0.0510432	0.173143	0.0709179	0.0165337	0.0660931	0.0595437	0.0880334	0.0267957	1.85925e-08	1.8165e-08	2.00463e-08	1.91599e-08	1.23089e-08	1.24825e-08
634	N(alpha),N(alpha)-dimethyl-L-histidine	0.226822	0.241624	1.2443e-08	0.38897	0.0522254	0.0292125	0.0403928	0.0755778	1.50856e-08	2.47815e-08	0.185657	0.0268174	0.0188555	1.91599e-08	1.23089e-08	0.0120374
759	palmitic acid	5.70716	4.74117	3.39067	3.8814	3.46631	2.83253	4.23775	4.32524	4.20821	5.78684	2.4549	2.42852	2.60319	2.42109	2.52116	2.01273
681	tyramine	0.0409649	1.32751e-08	1.2443e-08	1.47433e-08	1.64961e-08	0.0318838	1.76356e-08	0.0346649	1.50856e-08	2.47815e-08	1.85925e-08	1.8165e-08	2.00463e-08	1.91599e-08	1.23089e-08	1.24825e-08
441	Threonic acid	2.87547e-08	1.32751e-08	1.2443e-08	1.47433e-08	1.64961e-08	1.50782e-08	1.76356e-08	2.08323e-08	1.50856e-08	2.47815e-08	0.00260697	0.00495802	2.00463e-08	1.91599e-08	0.00488314	0.00482402
596	3-(4-hydroxyphenyl)propionic acid	0.0161291	0.0283941	1.2443e-08	1.47433e-08	0.135882	0.0435002	0.00822984	0.017264	0.0259072	0.0996846	0.379681	0.203474	0.141409	0.156717	0.0551195	0.197944
806	Indolelactate 2	0.00865562	0.0156754	0.0144599	0.0102496	0.0118698	0.125814	0.0153279	0.072543	0.0517503	0.0131926	0.159075	0.100865	0.0746321	0.123163	0.0208913	0.0632488
821	spermidine 2	0.00724009	1.32751e-08	1.2443e-08	1.47433e-08	1.64961e-08	0.00643385	1.76356e-08	2.08323e-08	0.00649989	2.47815e-08	0.00480742	0.00617274	0.00608629	0.0045521	0.00359404	0.00416792
827	Elaidic acid	2.87547e-08	1.32751e-08	1.2443e-08	1.47433e-08	1.64961e-08	1.50782e-08	1.76356e-08	2.08323e-08	0.0185675	2.47815e-08	0.023614	0.00549022	0.00557043	1.91599e-08	0.00291863	1.24825e-08
884	Purine riboside	2.87547e-08	1.32751e-08	1.2443e-08	1.47433e-08	1.64961e-08	1.50782e-08	1.76356e-08	2.08323e-08	0.0317317	0.0105723	0.0234071	0.0125774	2.00463e-08	1.91599e-08	1.23089e-08	1.24825e-08
404	Bis(2-hydroxypropyl)amine 2	2.87547e-08	0.000954309	1.2443e-08	1.47433e-08	1.64961e-08	0.000698399	0.000555022	0.000858084	0.0014477	0.000952598	1.85925e-08	0.00110039	0.000618767	0.000996326	0.000887008	0.000750743
245	2-Deoxyerythritol	0.00466003	1.32751e-08	1.2443e-08	0.00432705	0.00444678	0.00386677	0.00551942	0.00622057	0.00575425	0.00708215	0.0040955	0.00521728	0.00563945	0.0048373	0.00607877	0.00620749
901	Arachidic acid	2.87547e-08	1.32751e-08	1.2443e-08	1.47433e-08	1.64961e-08	1.50782e-08	1.76356e-08	2.08323e-08	0.0664838	0.138818	1.85925e-08	1.8165e-08	0.0327819	1.91599e-08	0.0520298	0.0154492
468	2-hydroxy-3-isopropylbutanedioic acid	0.0139186	1.32751e-08	1.2443e-08	1.47433e-08	1.64961e-08	0.0260212	0.049273	0.0190931	0.0595437	0.0591407	0.036005	0.0107672	0.0329158	0.0182389	0.050763	0.0145985
359	aspartic acid 2	0.0322798	0.0561184	0.0305632	0.0291268	0.040107	0.0226811	1.76356e-08	0.0146184	0.0379263	0.0588137	0.030587	0.0486342	0.0740258	0.0603539	0.0278546	0.0290975
62	Pyruvic acid	0.00668795	0.0134014	0.013465	0.0145825	1.64961e-08	0.00663651	0.00920493	0.00575981	0.0104705	0.0356012	0.0234692	0.00668256	0.0104363	0.0145002	0.0148228	0.00862764
649	panthenol 1	0.00760398	0.0734698	1.2443e-08	1.47433e-08	0.0304366	0.0402157	0.0546388	0.0196602	0.0673442	0.0729259	0.0799959	0.0130022	0.0413442	0.0827442	0.0487668	0.0202643

## Sheet: F14-C14
id	met	F14_1	F14_2	F14_3	F14_4	F14_5	F14_6	F14_7	C14_1	C14_2	C14_3	C14_4	C14_5	C14_6	C14_7
222	serine 2	0.017373	0.0159148	0.0279345	0.019531	0.0225466	0.0353407	0.0212467	0.0286552	1.43058e-08	0.00123064	3.42089e-08	0.00922759	0.0236464	2.43779e-08
583	putrescine 2	0.0453321	0.0419191	0.101882	0.0185101	0.0387626	0.116525	0.0641677	0.0718796	0.0596128	0.00623906	0.0415045	0.00632137	0.00577679	0.0109043
399	L-Malic acid	0.119394	0.183873	0.610003	0.232014	0.167953	0.250837	0.333077	0.249695	0.103549	0.0629017	0.210875	0.0674699	0.0956138	0.119728
790	d-Glucoheptose 1	0.00263529	0.00277236	0.00792078	0.00376465	0.00344131	0.0059228	0.00382895	0.00320895	0.00176884	0.00254326	0.00315666	3.0483e-08	2.31817e-08	2.43779e-08
609	5-Aminoimidazole-4-carboxamide	0.000449053	0.00100401	0.0012274	1.89583e-08	0.000582322	0.00054025	0.000612822	1.66775e-08	1.43058e-08	0.00038191	3.42089e-08	3.0483e-08	0.000900594	0.000460972
289	uracil	0.0770863	0.131185	0.258771	0.10192	0.0512823	0.113324	0.136845	0.0304528	0.0272222	0.0406759	0.0810243	0.0660581	0.063823	0.0776035
599	1,3-diaminopropane	0.00814718	0.0303156	0.0479004	0.0031266	1.90222e-08	0.0187027	0.00760168	1.66775e-08	1.43058e-08	2.13567e-08	3.42089e-08	3.0483e-08	2.31817e-08	2.43779e-08
984	ADRENOSTERONE 2	0.0066546	0.016871	0.00903308	0.00761275	0.0105239	1.74587e-08	0.00284258	0.00326886	1.43058e-08	2.13567e-08	3.42089e-08	3.0483e-08	2.31817e-08	2.43779e-08
588	3,6-Anhydro-D-galactose 3	0.129556	0.199372	0.148007	0.21425	0.113686	0.186317	0.106601	0.0701549	0.0807779	0.0587031	0.112757	0.130415	0.132573	0.156371
607	3,6-Anhydro-D-galactose 4	0.0382384	0.0554734	0.045525	0.0621015	0.0352475	0.0528236	0.0307659	0.0197253	0.0270182	0.0168669	0.0319568	0.0382571	0.0388058	0.0451154
275	1,3-Cyclohexanedione 1	0.00768241	0.00685421	0.00686744	0.0138661	0.0113205	0.0108627	0.0124683	0.0159836	0.0106624	0.0135559	0.0133327	0.0115243	0.012355	0.0114513
405	4-Hydroxy-6-methyl-2-pyrone	0.12706	0.124092	0.134451	0.214358	0.192106	0.170756	0.173106	0.21654	0.160497	0.173112	0.245141	0.221761	0.215024	0.218355
562	Acetol 4	0.0911348	0.100261	0.0971427	0.161963	0.139151	0.130905	0.131706	0.174346	0.119631	0.13018	0.174658	0.164221	0.164277	0.166046
457	Dodecanol	0.019954	0.0207721	0.021588	0.03363	0.0285062	0.028039	0.0262968	0.031952	0.0232572	0.0267654	0.0398291	0.0331282	0.0329046	0.0369697
474	N(epsilon)-Trimethyllysine	0.00663436	0.00684306	0.00727907	0.0121974	0.010665	0.0101915	0.0087669	0.0118758	0.00902773	0.00950708	0.0134506	0.0111421	0.0113792	0.0126478
520	allose 1	0.0109718	0.0167788	0.0212231	0.0174186	0.0332394	0.0259846	0.0129084	0.0323614	0.0384753	0.021859	0.02074	0.0355563	0.0287708	0.0296499
528	xylose 1	0.0473075	0.0477766	0.0888079	0.105115	0.0608569	0.138915	0.0502001	0.296888	0.0679797	0.149288	0.0469674	0.242252	0.355564	0.060934
363	2-Deoxytetronic acid	0.00152757	0.00187519	0.00347068	0.00285681	0.00381285	0.00482968	0.00152018	0.0063207	0.00466785	0.00694174	0.00303689	0.00892858	0.00649412	0.00217879
120	oxalic acid	0.00840361	0.00812904	0.0107524	0.0156203	0.0133901	0.0110168	0.00905303	0.0114907	0.00942592	0.0126564	0.020581	0.0169168	0.015279	0.0172855
156	2-amino-2-methylpropane-1,3-diol 2	0.0446517	0.0383512	0.0514584	0.0674215	0.0627501	0.0581453	0.0499313	0.0539477	0.0493081	0.0568306	0.0851813	0.079	0.0716136	0.0734409
195	canavanine degr prod	0.0291111	0.0249852	0.0326358	0.0437314	0.0383504	0.037897	0.0300622	0.0333547	0.0309253	0.0360887	0.0530733	0.0461752	0.0448522	0.0471665
77	2-ketobutyric acid 2	0.131511	0.11277	0.133738	0.217465	0.199439	0.166274	0.153044	0.190846	0.166005	0.19556	0.289404	0.230116	0.23188	0.223553
235	2-Deoxyuridine	0.0184007	0.0176674	0.0211501	0.0316145	0.027057	0.0254508	0.0231669	0.02594	0.02203	0.0258212	0.0374515	0.0363075	0.0312015	0.0310598
265	1,4-Cyclohexanedione 2	0.0171598	0.0167178	0.0188147	0.0285604	0.0251858	0.0234511	0.0214397	0.0244695	0.0198277	0.0220624	0.0329194	0.0306591	0.0296462	0.031327
99	Maleimide	0.0445098	0.0386691	0.0474103	0.0726717	0.0669727	0.0579177	0.052527	0.0636652	0.0545295	0.0591026	0.0888472	0.0780084	0.0771938	0.0777037
246	N-cyclohexylformamide 1	0.0286827	0.0263026	0.030429	0.0452958	0.0412231	0.0371919	0.0361117	0.0412835	0.0345992	0.0381555	0.0541264	0.0512929	0.0467018	0.0489386
465	phenylethylamine	1.52173e-08	1.32988e-08	1.97764e-08	1.89583e-08	1.90222e-08	1.74587e-08	1.88816e-08	1.66775e-08	1.43058e-08	2.13567e-08	3.42089e-08	3.0483e-08	2.31817e-08	2.43779e-08
353	1-Indanone 2	1.52173e-08	1.32988e-08	1.97764e-08	1.89583e-08	1.90222e-08	1.74587e-08	1.88816e-08	1.66775e-08	1.43058e-08	2.13567e-08	3.42089e-08	3.0483e-08	2.31817e-08	2.43779e-08
340	3-aminopropionitrile 1	1.52173e-08	1.32988e-08	1.97764e-08	1.89583e-08	1.90222e-08	1.74587e-08	1.88816e-08	1.66775e-08	1.43058e-08	2.13567e-08	3.42089e-08	3.0483e-08	2.31817e-08	2.43779e-08
314	Benzyl thiocyanate	1.52173e-08	1.32988e-08	1.97764e-08	1.89583e-08	1.90222e-08	1.74587e-08	1.88816e-08	1.66775e-08	1.43058e-08	2.13567e-08	3.42089e-08	3.0483e-08	2.31817e-08	2.43779e-08
632	N-Acetyl-L-phenylalanine 2	1.52173e-08	1.32988e-08	1.97764e-08	1.89583e-08	1.90222e-08	1.74587e-08	1.88816e-08	1.66775e-08	1.43058e-08	2.13567e-08	3.42089e-08	3.0483e-08	2.31817e-08	2.43779e-08
884	Purine riboside	1.52173e-08	1.32988e-08	1.97764e-08	1.89583e-08	1.90222e-08	1.74587e-08	1.88816e-08	1.66775e-08	1.43058e-08	2.13567e-08	3.42089e-08	3.0483e-08	2.31817e-08	2.43779e-08
166	phenylacetaldehyde 1	1.52173e-08	1.32988e-08	1.97764e-08	1.89583e-08	1.90222e-08	1.74587e-08	1.88816e-08	1.66775e-08	1.43058e-08	2.13567e-08	3.42089e-08	3.0483e-08	2.31817e-08	2.43779e-08
740	beta-Hydroxymyristic acid	1.52173e-08	1.32988e-08	1.97764e-08	1.89583e-08	1.90222e-08	1.74587e-08	1.88816e-08	1.66775e-08	1.43058e-08	2.13567e-08	3.42089e-08	3.0483e-08	2.31817e-08	2.43779e-08
908	uridine 1	1.52173e-08	1.32988e-08	1.97764e-08	1.89583e-08	1.90222e-08	1.74587e-08	1.88816e-08	1.66775e-08	1.43058e-08	2.13567e-08	3.42089e-08	3.0483e-08	2.31817e-08	2.43779e-08
503	glutamic acid	1.52173e-08	1.32988e-08	1.97764e-08	1.89583e-08	1.90222e-08	1.74587e-08	1.88816e-08	1.66775e-08	1.43058e-08	2.13567e-08	3.42089e-08	3.0483e-08	2.31817e-08	2.43779e-08
976	Gentiobiose 2	1.52173e-08	1.32988e-08	1.97764e-08	1.89583e-08	1.90222e-08	1.74587e-08	1.88816e-08	1.66775e-08	1.43058e-08	2.13567e-08	3.42089e-08	3.0483e-08	2.31817e-08	2.43779e-08
441	Threonic acid	1.52173e-08	1.32988e-08	1.97764e-08	1.89583e-08	1.90222e-08	1.74587e-08	1.88816e-08	1.66775e-08	1.43058e-08	2.13567e-08	3.42089e-08	3.0483e-08	2.31817e-08	2.43779e-08
827	Elaidic acid	1.52173e-08	1.32988e-08	1.97764e-08	1.89583e-08	1.90222e-08	1.74587e-08	1.88816e-08	1.66775e-08	1.43058e-08	2.13567e-08	3.42089e-08	3.0483e-08	2.31817e-08	2.43779e-08
901	Arachidic acid	1.52173e-08	1.32988e-08	1.97764e-08	1.89583e-08	1.90222e-08	1.74587e-08	1.88816e-08	1.66775e-08	1.43058e-08	2.13567e-08	3.42089e-08	3.0483e-08	2.31817e-08	2.43779e-08
106	hydroxylamine	0.00687475	0.00612808	0.00853781	0.00932169	0.00945746	0.00904557	0.0078124	0.00923778	0.00788339	0.00995753	0.0142154	0.0119045	0.0123291	0.012283
142	p-cresol	0.00107636	0.00102587	0.00133102	0.00142465	0.00144	0.00137721	0.00133389	0.00148457	0.00116398	0.00142137	0.0024404	0.00231348	0.00212365	0.00191038
364	beta-Alanine 2	0.00753294	0.00715003	0.0108101	0.00595272	0.00844595	0.0104798	0.01067	0.00939304	0.00705005	0.0121966	0.0162266	0.0151429	0.0111791	0.0123237
508	Fluorene	0.000941617	1.32988e-08	0.000868852	1.89583e-08	0.00143981	0.00116568	0.000576214	0.000812495	0.000947244	0.00107847	0.0015434	0.00158007	0.00205051	0.0012398
625	3,4-dihydroxybenzoic acid	1.52173e-08	1.32988e-08	1.97764e-08	1.89583e-08	0.0857376	0.0330509	0.00748774	0.103756	0.24039	0.169588	0.291489	0.0420506	0.0219042	0.00443765
649	panthenol 1	1.52173e-08	1.32988e-08	0.0567552	0.0137991	0.00964875	1.74587e-08	1.88816e-08	0.0368755	0.0449036	0.00469673	0.109598	3.0483e-08	0.0251307	0.0636088
806	Indolelactate 2	1.52173e-08	0.0226757	0.00896583	0.003744	0.0412349	1.74587e-08	1.88816e-08	0.0394425	0.0252426	0.0119207	0.145589	0.00848896	0.0947687	0.044618
201	hydroxyurea	1.52173e-08	1.32988e-08	1.97764e-08	1.89583e-08	1.90222e-08	1.74587e-08	1.88816e-08	0.00080486	1.43058e-08	2.13567e-08	0.00120483	3.0483e-08	0.00101235	2.43779e-08
