# Supplementary material for: Early inoculation with caecal fermentation broth alters small intestine morphology, gene expression of tight junction proteins in the ileum, and the caecal metabolomic profiling of broilers
Source: J Anim Sci Biotechnol. 2020 Jan 15;11:8. doi: 10.1186/s40104-019-0410-1 (PMC6961334; doi:10.1186/s40104-019-0410-1)
Supplement: Supplementary file 3 — Additional file 3: Table S2. Significantly different metabolites between the C group and the F group. The red text indicates the significantly different metabolite that is more abundant in the F group, while the blue text represents the higher concentration of significantly different metabolite in the C group. [file 40104_2019_410_MOESM3_ESM.xlsx]

## Sheet: F7-C7
id	Peak	Similarity	rt	Count	Mass	MEAN F7	MEAN C7	VIP	P-VALUE	Q-VALUE	FOLD CHANGE	LOG_FOLDCHANGE
759	palmitic acid	952	19.4362,0	36	117	4.07278	3.05458	1.93838	0.0869929	0.819904	1.33333	0.415039
62	Pyruvic acid	904	7.30259,0	37	174	0.00871727	0.0155763	1.10413	0.0941778	0.822522	0.559649	-0.837405
358	hydrocinnamic acid	900	12.5,0	28	104	0.0890945	0.0143537	2.80426	0.00483424	0.685966	6.2071	2.63392
827	Elaidic acid	899	21.0925,0	11	339	1.74073e-08	0.00702011	2.34829	0.065113	0.808568	2.47963e-06	-18.6214
901	Arachidic acid	891	22.8851,0	12	117	1.74073e-08	0.0381953	2.31021	0.0586024	0.80366	4.55744e-07	-21.0653
596	3-(4-hydroxyphenyl)propionic acid	872	16.5298,0	34	179	0.0311749	0.157492	1.68921	0.0142268	0.685966	0.197946	-2.33682
441	Threonic acid	826	13.9502,0	9	292	1.74073e-08	0.00215903	2.23312	0.0399856	0.78157	8.06256e-06	-16.9203
245	2-Deoxyerythritol	817	10.6714,0	37	117	0.00363008	0.00561403	1.3446	0.0534002	0.798935	0.646609	-0.629034
114	unknown	792	8.32635,0	24	102	0.00640754	1.75778e-08	2.39536	0.0437381	0.787415	364526	18.4757
359	aspartic acid 2	757	12.5245,0	33	160	0.0281869	0.0459116	1.12449	0.0555329	0.800973	0.613937	-0.703837
681	tyramine	636	18.1221,0	15	174	0.0134392	1.75778e-08	1.57198	0.0817665	0.817723	764558	19.5443
693	unknown	628	18.2802,0	12	159	0.0203123	0.32955	1.07017	0.0853475	0.819245	0.0616363	-4.02008
916	Analyte 1194	611	23.4057,0	9	74	1.74073e-08	0.00905767	1.79334	0.0885223	0.820495	1.92183e-06	-18.9891
1015	Analyte 1371	584	27.6392,0	11	73	1.74073e-08	0.0438105	2.09423	0.0178264	0.705673	3.97331e-07	-21.2632
468	2-hydroxy-3-isopropylbutanedioic acid	534	14.3602,0	19	129	0.0135383	0.0352466	2.01211	0.0362305	0.774624	0.384101	-1.38044
321	unknown	480	11.9211,0	37	227	0.00288919	0.00168287	1.50588	0.0559108	0.801318	1.71683	0.779745
806	Indolelactate 2	472	20.5981,0	34	290	0.0343244	0.0758523	1.88765	0.0951668	0.823907	0.452517	-1.14396
635	unknown	454	17.3337,0	23	103	0.00311192	0.0105673	1.19749	0.0792127	0.816558	0.294487	-1.76373
404	Bis(2-hydroxypropyl)amine 2	436	13.3701,0	25	305	0.000383236	0.000844194	1.52254	0.0469295	0.791706	0.453967	-1.13934
133	unknown	431	8.6525,0	32	267	0.00491142	0.00292861	1.64975	0.0706268	0.812053	1.67705	0.745926
330	unknown	427	12.0691,0	33	84	0.00222466	0.00654833	1.43171	0.0122059	0.685966	0.339729	-1.55755
884	Purine riboside	420	22.3768,0	10	85	1.74073e-08	0.00978608	1.89231	0.0591307	0.804096	1.77878e-06	-19.1007
634	N(alpha),N(alpha)-dimethyl-L-histidine	408	17.3206,0	29	174	0.131853	0.030421	1.50724	0.079611	0.816744	4.33428	2.11579
346	Analyte 411	394	12.3154,0	17	103	0.0022176	0.0300267	2.25309	0.0153155	0.685966	0.0738542	-3.75918
649	panthenol 1	385	17.5138,0	31	146	0.0282531	0.0532985	1.38163	0.0822782	0.817948	0.530092	-0.915684
81	Analyte 91	362	7.60807,0	22	209	0.000936213	0.00316153	1.67237	0.0421748	0.785096	0.296126	-1.75571
751	4-Hydroxymethyl-3-methoxyphenoxyacetic acid	348	19.2518,0	24	222	0.00580577	0.00144131	1.79385	0.0903135	0.821163	4.02813	2.01011
787	Analyte 1000	341	20.0854,0	30	117	0.0303692	0.00719575	2.5214	0.0266607	0.749173	4.22044	2.07739
599	1,3-diaminopropane	338	16.5788,0	29	226	0.171121	0.0909619	1.62831	0.0592671	0.804208	1.88124	0.911686
682	unknown	328	18.142,0	14	71	0.0166281	0.105072	2.47427	0.00400703	0.685966	0.158254	-2.65968
758	unknown	327	19.4027,0	31	335	0.00084637	0.00163144	2.05577	0.0530913	0.798628	0.518788	-0.946784
178	Analyte 214	317	9.37684,0	19	221	0.00479628	0.0106471	1.97933	0.026977	0.750267	0.450478	-1.15047
475	Analyte 570	285	14.4728,0	13	142	0.00859268	0.000582334	2.22271	0.0122202	0.685966	14.7556	3.88319
282	unknown	277	11.2687,0	22	215	0.000582699	0.000131623	1.43038	0.0427674	0.785994	4.42703	2.14634
556	unknown	269	15.8349,0	12	85	0.001296	0.00741616	1.74847	0.0430538	0.786419	0.174753	-2.51661
555	unknown	264	15.8163,0	17	241	0.000203361	0.00099001	2.12235	0.0485791	0.793719	0.205413	-2.2834
406	Analyte 483	263	13.4109,0	37	235	0.00230454	0.00416151	1.74102	0.0628835	0.806995	0.553777	-0.852624
807	Analyte 1031	256	20.6211,0	13	123	1.74073e-08	0.00100893	2.52933	0.0146395	0.685966	1.72533e-05	-15.8228
821	spermidine 2	214	20.9639,0	27	314	0.00170925	0.00448505	2.21566	0.057789	0.802974	0.3811	-1.39176
368	unknown	199	12.6858,0	31	257	0.000892858	0.000535388	1.3929	0.063676	0.807566	1.66768	0.737845
115	Analyte 134	122	8.34296,0	36	245	0.00102387	0.00142998	1.04433	0.0977868	0.827813	0.716006	-0.481956
5	Analyte 5	0	6.37345,0	36	204	0.00138577	0.00189181	1.88857	0.03175	0.764414	0.732509	-0.449081
51	Analyte 59	0	7.06077,0	37	117	0.0245446	0.043879	2.16939	0.0942894	0.822559	0.559371	-0.838121
626	Analyte 778	0	17.2086,0	8	136	1.74073e-08	0.00198473	2.10983	0.0774286	0.8157	8.77062e-06	-16.7989
749	Analyte 937	0	19.2012,0	15	132	1.74073e-08	0.0230529	3.00576	0.00233856	0.685966	7.55102e-07	-20.3368
1010	Analyte 1359	0	27.1466,0	23	73	0.00594114	0.035223	2.45526	0.0067016	0.685966	0.168672	-2.56771
1046	Analyte 1415	0	29.6591,0	8	73	1.74073e-08	0.00845622	2.16617	0.0718211	0.812741	2.05852e-06	-18.89

## Sheet: F14-C14
id	Peak	Similarity	rt	Count	Mass	MEAN F14	MEAN C14	VIP	P-VALUE	Q-VALUE	FOLD CHANGE	LOG_FOLDCHANGE
588	3,6-Anhydro-D-galactose 3	926	16.3807,0	37	231	0.156827	0.105965	1.53115	0.0349352	0.0965389	1.47999	0.565591
289	uracil	924	11.3541,0	37	99	0.124345	0.0552657	1.77119	0.0335769	0.0964518	2.24995	1.16989
583	putrescine 2	920	16.2513,0	37	174	0.0610141	0.0288912	1.20411	0.0873159	0.111699	2.11186	1.07851
827	Elaidic acid	899	21.0925,0	11	339	1.75162e-08	2.35131e-08	1.10749	0.0692534	0.0976177	0.744956	-0.424774
528	xylose 1	893	15.353,0	34	103	0.0769969	0.174268	1.10137	0.0879612	0.112287	0.441831	-1.17843
399	L-Malic acid	891	13.2886,0	37	73	0.271022	0.129976	1.3901	0.0596448	0.0974392	2.08517	1.06016
901	Arachidic acid	891	22.8851,0	12	117	1.75162e-08	2.35131e-08	1.10749	0.0692534	0.0976177	0.744956	-0.424774
607	3,6-Anhydro-D-galactose 4	880	16.783,0	37	95	0.0457393	0.0311065	1.52802	0.0288441	0.0960863	1.47041	0.556218
363	2-Deoxytetronic acid	848	12.5766,0	37	189	0.00284185	0.00550981	1.50044	0.0216829	0.0952406	0.51578	-0.955171
441	Threonic acid	826	13.9502,0	9	292	1.75162e-08	2.35131e-08	1.10749	0.0692534	0.0976177	0.744956	-0.424774
524	unknown	785	15.2745,0	16	103	1.75162e-08	2.35131e-08	1.10749	0.0692534	0.0976177	0.744956	-0.424774
585	unknown	769	16.3306,0	35	231	0.00601041	0.00456491	1.34789	0.0681634	0.0976	1.31665	0.396876
120	oxalic acid	742	8.43852,0	36	147	0.0109093	0.014805	1.21949	0.050219	0.0971986	0.736865	-0.440528
976	Gentiobiose 2	741	25.8249,0	14	204	1.75162e-08	2.35131e-08	1.10749	0.0692534	0.0976177	0.744956	-0.424774
222	serine 2	723	10.2764,0	33	116	0.022841	0.00896571	1.19934	0.0223814	0.0953461	2.5476	1.34914
503	glutamic acid	694	14.9034,0	16	246	1.75162e-08	2.35131e-08	1.10749	0.0692534	0.0976177	0.744956	-0.424774
965	unknown	676	25.4687,0	14	307	1.75162e-08	2.35131e-08	1.10749	0.0692534	0.0976177	0.744956	-0.424774
625	3,4-dihydroxybenzoic acid	672	17.1298,0	25	193	0.0180395	0.124802	1.74136	0.046175	0.0970658	0.144545	-2.79041
943	unknown	633	24.691,0	13	307	1.75162e-08	2.35131e-08	1.10749	0.0692534	0.0976177	0.744956	-0.424774
693	unknown	628	18.2802,0	12	159	1.75162e-08	2.35131e-08	1.10749	0.0692534	0.0976177	0.744956	-0.424774
908	uridine 1	624	23.1443,0	16	205	1.75162e-08	2.35131e-08	1.10749	0.0692534	0.0976177	0.744956	-0.424774
520	allose 1	616	15.2171,0	37	204	0.0197892	0.0296304	1.52613	0.0251373	0.0957069	0.66787	-0.582362
916	Analyte 1194	611	23.4057,0	9	74	1.75162e-08	2.35131e-08	1.10749	0.0692534	0.0976177	0.744956	-0.424774
1015	Analyte 1371	584	27.6392,0	11	73	1.75162e-08	2.35131e-08	1.10749	0.0692534	0.0976177	0.744956	-0.424774
543	unknown	556	15.5715,0	20	117	1.75162e-08	2.35131e-08	1.10749	0.0692534	0.0976177	0.744956	-0.424774
790	d-Glucoheptose 1	546	20.1693,0	29	319	0.00432659	0.0015254	1.10245	0.0102737	0.0916331	2.83637	1.50404
377	unknown	521	12.8504,0	32	350	0.00119732	0.00423477	1.65457	0.0201934	0.0949922	0.282736	-1.82247
364	beta-Alanine 2	501	12.5831,0	36	174	0.00872021	0.0119303	1.09724	0.0411045	0.0968631	0.73093	-0.452196
878	Analyte 1129	486	22.2346,0	17	179	0.00688865	0.000632577	1.55905	0.0338595	0.0964705	10.8898	3.44491
861	unknown	484	21.7614,0	32	378	0.00804076	0.0374485	1.58194	0.0327695	0.0963968	0.214715	-2.21951
984	ADRENOSTERONE 2	483	26.202,0	19	91	0.00764827	0.000467002	1.53768	0.0124129	0.0927841	16.3774	4.03363
186	unknown	479	9.50606,0	37	281	0.0193621	0.0255556	1.16942	0.0542879	0.0973126	0.757648	-0.4004
512	unknown	478	15.0508,0	20	218	1.75162e-08	2.35131e-08	1.10749	0.0692534	0.0976177	0.744956	-0.424774
806	Indolelactate 2	472	20.5981,0	34	290	0.0109458	0.0528672	1.36399	0.0712157	0.0976484	0.207043	-2.272
156	2-amino-2-methylpropane-1,3-diol 2	451	9.07392,0	37	130	0.0532442	0.067046	1.21643	0.0537241	0.0972978	0.794144	-0.332527
745	Analyte 931	447	19.1571,0	20	122	0.0252338	0.00843821	1.14063	0.0619148	0.0974863	2.99042	1.58035
740	beta-Hydroxymyristic acid	434	19.0633,0	13	298	1.75162e-08	2.35131e-08	1.10749	0.0692534	0.0976177	0.744956	-0.424774
133	unknown	431	8.6525,0	32	267	0.00515331	0.0064672	1.11253	0.0861205	0.110602	0.796839	-0.32764
855	unknown	429	21.6221,0	18	195	0.0051564	0.000674295	1.49413	0.00151577	0.0647159	7.64709	2.93491
422	unknown	425	13.5933,0	15	97	1.75162e-08	2.35131e-08	1.10749	0.0692534	0.0976177	0.744956	-0.424774
166	phenylacetaldehyde 1	424	9.20507,0	23	91	1.75162e-08	2.35131e-08	1.10749	0.0692534	0.0976177	0.744956	-0.424774
884	Purine riboside	420	22.3768,0	10	85	1.75162e-08	2.35131e-08	1.10749	0.0692534	0.0976177	0.744956	-0.424774
671	unknown	409	17.9485,0	29	327	0.00251118	0.00533571	1.19431	0.0722875	0.0981414	0.470637	-1.08731
97	unknown	407	7.95894,0	37	174	0.0054993	0.0111655	1.16857	0.0439109	0.096981	0.492525	-1.02173
518	unknown	405	15.2064,0	35	193	0.0378245	0.611246	1.33952	0.0127474	0.0929313	0.061881	-4.01436
346	Analyte 411	394	12.3154,0	17	103	1.75162e-08	2.35131e-08	1.10749	0.0692534	0.0976177	0.744956	-0.424774
420	unknown	387	13.5897,0	14	97	0.00254689	0.000524874	1.20086	0.0417561	0.0968919	4.85239	2.27869
649	panthenol 1	385	17.5138,0	31	146	0.0114576	0.0406877	1.1929	0.0971594	0.120411	0.281599	-1.82829
64	unknown	381	7.33971,0	32	176	0.00266894	0.00426342	1.75459	0.0187005	0.0947052	0.626008	-0.675748
357	unknown	368	12.4795,0	32	327	0.000384901	0.00195322	1.21007	0.00652422	0.0879928	0.19706	-2.34329
508	Fluorene	366	14.9764,0	37	262	0.000713171	0.00132171	1.0744	0.0406931	0.0968445	0.539581	-0.890088
505	Analyte 607	365	14.9117,0	35	207	0.012366	0.0149633	1.20758	0.0772752	0.10239	0.826421	-0.275051
810	Analyte 1035	364	20.6958,0	9	233	1.75162e-08	2.35131e-08	1.10749	0.0692534	0.0976177	0.744956	-0.424774
162	Analyte 192	360	9.14077,0	37	221	0.0178932	0.0248483	1.54381	0.0483611	0.0971403	0.720097	-0.473737
903	unknown	356	22.9186,0	22	187	0.00128785	0.00795098	1.56993	0.0230292	0.0954384	0.161974	-2.62617
200	unknown	343	9.76866,0	36	156	0.00940561	0.0126163	1.32912	0.0918983	0.115823	0.74551	-0.4237
195	canavanine degr prod	339	9.68795,0	37	130	0.0338247	0.0416623	1.11522	0.0710028	0.0976451	0.811879	-0.300664
443	Analyte 529	338	13.9689,0	36	263	0.0104825	0.0131686	1.37503	0.0386069	0.0967441	0.79602	-0.329124
599	1,3-diaminopropane	338	16.5788,0	29	226	0.016542	2.35131e-08	2.15073	0.044096	0.0969882	703524	19.4242
99	Maleimide	335	8.00464,0	37	71	0.0543826	0.0712929	1.45757	0.0245623	0.0956381	0.762805	-0.390613
682	unknown	328	18.142,0	14	71	1.75162e-08	2.35131e-08	1.10749	0.0692534	0.0976177	0.744956	-0.424774
632	N-Acetyl-L-phenylalanine 2	326	17.2795,0	11	162	1.75162e-08	2.35131e-08	1.10749	0.0692534	0.0976177	0.744956	-0.424774
106	hydroxylamine	325	8.11989,0	37	174	0.00816825	0.0111158	1.49916	0.00937975	0.0910087	0.734831	-0.444516
229	unknown	321	10.3989,0	20	128	1.75162e-08	2.35131e-08	1.10749	0.0692534	0.0976177	0.744956	-0.424774
178	Analyte 214	317	9.37684,0	19	221	1.75162e-08	2.35131e-08	1.10749	0.0692534	0.0976177	0.744956	-0.424774
381	Analyte 454	310	12.9226,0	30	327	0.00037258	0.000755645	1.00948	0.00891092	0.0906353	0.493062	-1.02016
405	4-Hydroxy-6-methyl-2-pyrone	310	13.3814,0	37	71	0.162276	0.207204	1.49615	0.0231822	0.0954595	0.783167	-0.352609
314	Benzyl thiocyanate	309	11.7392,0	21	172	1.75162e-08	2.35131e-08	1.10749	0.0692534	0.0976177	0.744956	-0.424774
440	Analyte 525	306	13.944,0	37	71	0.155762	0.198261	1.47828	0.0268412	0.0958939	0.785641	-0.348058
445	unknown	306	13.9955,0	34	221	0.00773948	0.0108644	1.52622	0.0575612	0.0973927	0.712371	-0.4893
340	3-aminopropionitrile 1	303	12.2289,0	21	243	1.75162e-08	2.35131e-08	1.10749	0.0692534	0.0976177	0.744956	-0.424774
201	hydroxyurea	301	9.80013,0	19	130	1.75162e-08	0.000431733	1.26892	0.0834048	0.108079	4.05718e-05	-14.5892
307	unknown	300	11.5993,0	29	160	0.00035077	0.00283776	1.97746	0.000141878	0.0340442	0.123608	-3.01615
305	unknown	298	11.5561,0	37	221	0.003977	0.00506702	1.15626	0.0730624	0.0984919	0.784878	-0.349459
140	unknown	297	8.83405,0	21	100	1.75162e-08	2.35131e-08	1.10749	0.0692534	0.0976177	0.744956	-0.424774
262	unknown	292	10.9258,0	35	69	0.0461504	0.0584268	1.34256	0.0280146	0.0960099	0.789884	-0.340287
457	Dodecanol	291	14.1882,0	37	71	0.0255409	0.0321152	1.29744	0.0400254	0.0968135	0.79529	-0.330447
252	unknown	290	10.8423,0	30	71	0.0134209	0.0333482	1.34131	0.044019	0.0969852	0.402449	-1.31312
199	unknown	287	9.83529,0	37	71	0.0124037	0.0162194	1.52478	0.0159699	0.0940479	0.764748	-0.386944
265	1,4-Cyclohexanedione 2	287	11.0047,0	33	71	0.0216185	0.027273	1.26906	0.0462473	0.0970684	0.792668	-0.335211
403	Analyte 480	286	13.3334,0	36	159	0.00224338	0.00293584	1.37461	0.029975	0.0961839	0.764134	-0.388102
475	Analyte 570	285	14.4728,0	13	142	1.75162e-08	2.35131e-08	1.10749	0.0692534	0.0976177	0.744956	-0.424774
206	unknown	280	9.91782,0	34	57	0.00898237	0.0117616	1.57019	0.0132549	0.0931411	0.763702	-0.388919
257	unknown	280	10.8717,0	35	180	0.0567942	0.0229527	1.19078	0.0280711	0.0960152	2.4744	1.30708
282	unknown	277	11.2687,0	22	215	0.000725461	7.02534e-05	1.61126	0.00149255	0.0643708	10.3264	3.36826
353	1-Indanone 2	277	12.4246,0	23	61	1.75162e-08	2.35131e-08	1.10749	0.0692534	0.0976177	0.744956	-0.424774
344	unknown	276	12.2647,0	37	71	0.0374607	0.0520959	1.08252	0.0656793	0.0975573	0.719071	-0.475793
295	Analyte 348	273	11.4402,0	37	152	0.0170048	0.0207887	1.23109	0.0609554	0.0974668	0.817982	-0.289858
209	unknown	269	9.9582,0	37	68	0.026637	0.0346127	1.43759	0.0255603	0.0957556	0.769574	-0.377867
556	unknown	269	15.8349,0	12	85	1.75162e-08	2.35131e-08	1.10749	0.0692534	0.0976177	0.744956	-0.424774
228	Analyte 270	267	10.3878,0	37	85	0.0363843	0.0457202	1.36997	0.0435489	0.0969666	0.795805	-0.329513
71	unknown	265	7.4727,0	37	84	0.0876989	0.113929	1.45222	0.034835	0.0965327	0.769772	-0.377498
313	unknown	264	11.719,0	36	255	0.0353307	0.00598422	2.09036	0.000318337	0.0348233	5.90398	2.56169
58	Analyte 66	261	7.21696,0	37	221	0.00470169	0.00652434	1.55145	0.0109739	0.0920559	0.720638	-0.472654
275	1,3-Cyclohexanedione 1	261	11.161,0	37	83	0.00998881	0.012695	1.46626	0.0544559	0.0973169	0.786828	-0.34588
176	unknown	260	9.36374,0	37	207	0.0167492	0.0228884	1.28133	0.065426	0.0975528	0.731775	-0.450529
238	unknown	259	10.5661,0	37	71	0.270464	0.351036	1.50168	0.0188659	0.0947391	0.770474	-0.376181
370	Analyte 441	255	12.7313,0	32	243	0.00239355	0.0049897	1.17546	0.0350524	0.0965461	0.479698	-1.0598
173	Analyte 209	251	9.31414,0	37	210	0.00394565	0.00577456	1.14587	0.0674063	0.0975873	0.683282	-0.549447
77	2-ketobutyric acid 2	250	7.54883,0	37	71	0.159177	0.218195	1.58405	0.0147847	0.0936909	0.729519	-0.454983
158	Analyte 186	250	9.08606,0	37	207	0.0919406	0.125792	1.51372	0.0125572	0.0928485	0.730895	-0.452263
609	5-Aminoimidazole-4-carboxamide	250	16.8565,0	25	194	0.00063084	0.000249082	1.17676	0.0798669	0.104723	2.53266	1.34065
50	unknown	249	7.0475,0	37	136	0.00665149	0.00889403	1.3243	0.0444974	0.0970038	0.74786	-0.41916
465	phenylethylamine	249	14.3276,0	17	71	1.75162e-08	2.35131e-08	1.10749	0.0692534	0.0976177	0.744956	-0.424774
142	p-cresol	246	8.84315,0	37	267	0.001287	0.00183683	1.4123	0.0243586	0.0956129	0.700662	-0.513209
63	unknown	237	7.31233,0	34	56	0.0111956	0.0145492	1.18596	0.0706001	0.0976389	0.7695	-0.378007
474	N(epsilon)-Trimethyllysine	232	14.4453,0	33	71	0.0089396	0.01129	1.40012	0.0382506	0.0967258	0.791814	-0.336767
317	Analyte 377	231	11.8089,0	37	152	0.00285576	0.00338395	1.05348	0.0977813	0.120943	0.843912	-0.244836
448	Analyte 534	230	14.0685,0	34	85	0.0111516	0.0140917	1.49428	0.025106	0.0957032	0.791361	-0.337591
562	Acetol 4	228	15.8916,0	37	71	0.121752	0.156194	1.49425	0.020623	0.0950674	0.779492	-0.359394
246	N-cyclohexylformamide 1	224	10.6855,0	36	71	0.0350338	0.045014	1.46858	0.0213215	0.0951834	0.778287	-0.361625
306	Analyte 362	219	11.5857,0	37	71	0.0144825	0.0196335	1.66708	0.00742738	0.0891731	0.737644	-0.439003
296	unknown	215	11.4492,0	37	71	0.0719408	0.0932314	1.5917	0.0153292	0.0938614	0.771638	-0.374004
239	Analyte 285	208	10.5721,0	23	242	0.000663145	0.00295944	1.83657	0.00043757	0.0349988	0.224078	-2.15793
210	unknown	207	9.96304,0	34	71	0.017388	0.0234003	1.61046	0.0094035	0.0910267	0.743069	-0.428432
216	unknown	207	10.1695,0	37	57	0.0842758	0.11095	1.57452	0.0126295	0.0928802	0.759586	-0.396714
235	2-Deoxyuridine	204	10.4909,0	37	71	0.0235011	0.0299731	1.32605	0.0429191	0.0969411	0.784073	-0.350941
109	Analyte 127	203	8.17482,0	37	71	0.108855	0.142981	1.4946	0.0185192	0.0946673	0.761325	-0.393416
272	Analyte 324	199	11.1284,0	35	99	0.00667252	0.0083559	1.42978	0.036197	0.096614	0.79854	-0.324563
113	unknown	198	8.28295,0	37	71	0.0948284	0.117864	1.37286	0.0378209	0.0967034	0.804559	-0.313729
277	Analyte 329	196	11.2055,0	37	71	0.223811	0.282718	1.56958	0.02031	0.0950129	0.791639	-0.337086
184	Analyte 221	190	9.46658,0	37	57	0.013049	0.0177662	1.61003	0.0132409	0.0931355	0.734483	-0.4452
181	Analyte 218	182	9.43713,0	20	195	1.75162e-08	2.35131e-08	1.10749	0.0692534	0.0976177	0.744956	-0.424774
274	Analyte 326	180	11.139,0	36	341	0.00246918	0.00333525	1.53942	0.0160938	0.0940823	0.740328	-0.433764
213	Analyte 253	179	10.0886,0	37	71	0.0232907	0.030684	1.51892	0.0163	0.0941385	0.759053	-0.397728
539	Analyte 649	177	15.5695,0	37	57	0.0424787	0.0555922	1.45193	0.0275764	0.0959677	0.764113	-0.388142
187	Analyte 224	167	9.53331,0	37	57	0.120664	0.160483	1.51195	0.0128495	0.0929747	0.751884	-0.411418
447	Analyte 533	161	14.0417,0	24	70	0.0138703	2.35131e-08	1.84235	0.0031797	0.078953	589899	19.1701
286	unknown	138	11.3359,0	37	71	0.0737771	0.0898559	1.40852	0.0336069	0.0964538	0.821061	-0.284439
137	unknown	137	8.75901,0	37	57	0.00479901	0.00621507	1.43616	0.0334767	0.0964451	0.772156	-0.373036
293	Analyte 346	15	11.3215,0	21	341	1.75162e-08	0.000233969	1.05539	0.0785775	0.103569	7.48654e-05	-13.7053
3	Analyte 3	0	6.34827,0	37	123	0.00153636	0.00203429	1.48506	0.0372321	0.0966719	0.75523	-0.405012
6	Analyte 6	0	6.40378,0	37	130	0.0453486	0.060091	1.49179	0.0428078	0.0969365	0.754665	-0.406091
12	Analyte 13	0	6.44849,0	37	221	0.0301329	0.0426957	1.23965	0.0282645	0.0960334	0.70576	-0.502751
19	Analyte 20	0	6.5163,0	36	155	0.00479272	0.00624368	1.3332	0.0428519	0.0969383	0.767611	-0.381554
21	Analyte 22	0	6.56029,0	37	159	0.00779799	0.00994126	1.26396	0.0615938	0.0974798	0.784407	-0.350326
24	Analyte 28	0	6.65288,0	37	121	0.332157	0.423086	1.33916	0.0490474	0.0971624	0.785081	-0.349087
26	Analyte 30	0	6.65948,0	37	86	0.328603	0.466496	1.58038	0.0197493	0.0949112	0.704406	-0.50552
29	Analyte 33	0	6.69054,0	31	155	0.00181103	0.00317358	1.01299	0.0426583	0.0969302	0.570657	-0.809305
30	Analyte 34	0	6.72441,0	37	281	0.0201986	0.0266857	1.3898	0.0233004	0.0954756	0.756908	-0.40181
31	Analyte 36	0	6.74757,0	37	56	0.61978	0.794762	1.39122	0.0386611	0.0967468	0.779831	-0.358767
33	Analyte 39	0	6.78203,0	37	248	0.0176029	0.0237758	1.53086	0.0141798	0.0934869	0.74037	-0.433682
35	Analyte 41	0	6.82563,0	37	207	0.00356397	0.00540492	1.39885	0.0383578	0.0967314	0.659395	-0.600786
38	Analyte 44	0	6.85205,0	37	160	0.0217124	0.0334794	1.44935	0.0925367	0.116388	0.64853	-0.624755
40	Analyte 46	0	6.8784,0	36	207	0.00351799	0.00458277	1.43758	0.0286219	0.0960663	0.767655	-0.38147
42	Analyte 48	0	6.89588,0	37	71	0.0306465	0.041884	1.58301	0.0167902	0.0942668	0.7317	-0.450677
43	Analyte 49	0	6.92738,0	28	85	1.75162e-08	0.0308802	1.76394	0.0190171	0.0947696	5.67231e-07	-20.7496
45	Analyte 51	0	6.94313,0	37	93	0.0150973	0.0195734	1.33447	0.0478216	0.0971226	0.771315	-0.374607
46	Analyte 54	0	6.96468,0	37	248	0.117856	0.155204	1.40737	0.0310597	0.0962709	0.759362	-0.39714
49	Analyte 57	0	7.03151,0	37	71	0.0838698	0.111883	1.53261	0.0213456	0.0951873	0.749618	-0.415773
53	Analyte 61	0	7.10173,0	37	207	0.258947	0.347666	1.20611	0.0697134	0.0976251	0.744814	-0.425047
61	Analyte 70	0	7.2757,0	37	123	0.0095022	0.0124927	1.33884	0.0310803	0.0962725	0.760618	-0.394755
68	Analyte 78	0	7.40583,0	37	174	0.241072	0.312817	1.33145	0.0348322	0.0965325	0.770649	-0.375855
82	Analyte 92	0	7.6143,0	37	225	0.0450466	0.0584676	1.19226	0.0638782	0.0975244	0.770453	-0.376221
87	Analyte 101	0	7.77462,0	37	70	0.0395078	0.055348	1.73838	0.00463019	0.0842417	0.713807	-0.486394
104	Analyte 120	0	8.09536,0	37	71	0.348629	0.456913	1.47202	0.0208614	0.0951078	0.763009	-0.390227
112	Analyte 131	0	8.25716,0	37	116	0.139735	0.174361	1.259	0.0520315	0.0972515	0.801412	-0.319384
123	Analyte 142	0	8.48437,0	37	130	0.0521097	0.067034	1.26994	0.0416226	0.096886	0.777362	-0.363342
189	Analyte 227	0	9.59146,0	37	207	0.0233801	0.0318796	1.1469	0.0728491	0.098396	0.733389	-0.44735
402	Analyte 479	0	13.3267,0	37	85	0.0184289	0.0229361	1.43398	0.0352805	0.0965599	0.803486	-0.315654
414	Analyte 492	0	13.5186,0	35	217	0.00262133	0.00792058	1.5254	0.0462956	0.0970701	0.330952	-1.59531
626	Analyte 778	0	17.2086,0	8	136	1.75162e-08	2.35131e-08	1.10749	0.0692534	0.0976177	0.744956	-0.424774
749	Analyte 937	0	19.2012,0	15	132	1.75162e-08	2.35131e-08	1.10749	0.0692534	0.0976177	0.744956	-0.424774
1046	Analyte 1415	0	29.6591,0	8	73	1.75162e-08	2.35131e-08	1.10749	0.0692534	0.0976177	0.744956	-0.424774
1054	Analyte 1424	0	30.2121,0	13	217	1.75162e-08	2.35131e-08	1.10749	0.0692534	0.0976177	0.744956	-0.424774
1065	Analyte 1439	0	32.1683,0	24	157	0.104814	2.35131e-08	1.58709	0.0201001	0.0949755	4.45769e+06	22.0879
