# Supplementary material for: Early inoculation with caecal fermentation broth alters small intestine morphology, gene expression of tight junction proteins in the ileum, and the caecal metabolomic profiling of broilers
Source: J Anim Sci Biotechnol. 2020 Jan 15;11:8. doi: 10.1186/s40104-019-0410-1 (PMC6961334; doi:10.1186/s40104-019-0410-1)
Supplement: Supplementary file 4 — Additional file 4: Table S3. Pathway analysis for the C group and the F group on days 7 and 14. [file 40104_2019_410_MOESM4_ESM.xlsx]

## Sheet: F7-C7
Pathway	Total	Hits	Raw p	-ln(p)	Holm adjust	FDR	Impact	Hits Cpd	Total Cpd
beta-Alanine metabolism	20	3	0.00047257	7.6573	0.036861	0.036861	0	L-Aspartic acid cpd:C00049; 1,3-Diaminopropane cpd:C00986; Spermidine cpd:C00315	3-Hydroxypropionyl-CoA cpd:C05668; Hydroxypropionic acid cpd:C01013; Malonyl-CoA cpd:C00083; Malonic semialdehyde cpd:C00222; Beta-Alanine cpd:C00099; L-Aspartic acid cpd:C00049; Spermine cpd:C00750; 1,3-Diaminopropane cpd:C00986; 3-Aminopropionaldehyde cpd:C05665; Ureidopropionic acid cpd:C02642; Dihydrouracil cpd:C00429; Carnosine cpd:C00386; Anserine cpd:C01262; Acrylyl-CoA cpd:C00894; Acetyl-…
Biosynthesis of unsaturated fatty acids	22	2	0.013655	4.2936	1	0.38706	0	Palmitic acid cpd:C00249; Arachidic acid cpd:C06425	Palmityl-CoA cpd:C00154; Stearoyl-CoA cpd:C00412; Eicosanoyl-CoA cpd:C02041; Oleoyl-CoA cpd:C00510; Linoleoyl-CoA cpd:C02050; Arachidonyl-CoA cpd:C02249; 8,11,14-Eicosatrienoyl-CoA cpd:C03595; Gamma-linolenoyl-CoA cpd:C03035; (4Z,7Z,10Z,13Z,16Z,19Z)-Docosahexaenoyl-CoA cpd:C16169; (5Z,8Z,11Z,14Z,17Z)-Icosapentaenoyl-CoA cpd:C16165; Alpha-Linolenoyl-CoA cpd:C16162; Palmitic acid cpd:C00249; Steari…
Alanine, aspartate and glutamate metabolism	23	2	0.014887	4.2073	1	0.38706	0.15	L-Aspartic acid cpd:C00049; Pyruvic acid cpd:C00022	N-Acetyl-L-aspartic acid cpd:C01042; 2-Oxosuccinamate cpd:C02362; L-Aspartic acid cpd:C00049; D-Aspartic acid cpd:C00402; Argininosuccinic acid cpd:C03406; Adenylsuccinic acid cpd:C03794; L-Alanine cpd:C00041; Succinic acid semialdehyde cpd:C00232; L-Glutamic acid cpd:C00025; Gamma-Aminobutyric acid cpd:C00334; L-Glutamine cpd:C00064; Ammonia cpd:C00014; 2-Keto-glutaramic acid cpd:C00940; (S)-1-P…
Arginine and proline metabolism	38	2	0.038596	3.2546	1	0.75263	0.03886	L-Aspartic acid cpd:C00049; Spermidine cpd:C00315	L-Glutamine cpd:C00064; Ammonia cpd:C00014; Ornithine cpd:C00077; Carbamoylphosphate cpd:C00169; Citrulline cpd:C00327; L-Aspartic acid cpd:C00049; Argininosuccinic acid cpd:C03406; L-Arginine cpd:C00062; L-Proline cpd:C00148; Peptide cpd:C00012; Pyrroline hydroxycarboxylic acid cpd:C04281; L-4-Hydroxyglutamate semialdehyde cpd:C05938; L-erythro-4-Hydroxyglutamate cpd:C05947; N-(o)-Hydroxyarginin…
Valine, leucine and isoleucine biosynthesis	10	1	0.081556	2.5065	1	1	0	Pyruvic acid cpd:C00022	L-Threonine cpd:C00188; 3-Methyl-2-oxovaleric acid cpd:C00671; L-Leucine cpd:C00123; Alpha-ketoisovaleric acid cpd:C00141; Pyruvic acid cpd:C00022; 2-Ketobutyric acid cpd:C00109; L-Isoleucine cpd:C00407; 4-Methyl-2-oxopentanoate cpd:C00233; L-Valine cpd:C00183; 2-(a-Hydroxyethyl)thiamine diphosphate cpd:C05125
Histidine metabolism	16	1	0.12754	2.0593	1	1	0	L-Aspartic acid cpd:C00049	L-Glutamic acid cpd:C00025; 4-Imidazolone-5-propionic acid cpd:C03680; Urocanic acid cpd:C00785; L-Histidine cpd:C00135; Carnosine cpd:C00386; Imidazole-4-acetaldehyde cpd:C05130; 1-Methylhistamine cpd:C05127; Methylimidazole acetaldehyde cpd:C05827; Histamine cpd:C00388; 1-Methylhistidine cpd:C01152; N-Formyl-L-aspartate cpd:C01044; Formiminoglutamic acid cpd:C00439; Imidazoleacetic acid cpd:C02…
Butanoate metabolism	18	1	0.14239	1.9492	1	1	0	Pyruvic acid cpd:C00022	(R)-3-Hydroxybutyric acid cpd:C01089; Acetoacetic acid cpd:C00164; 3-Hydroxy-3-methylglutaryl-CoA cpd:C00356; Acetyl-CoA cpd:C00024; Acetoacetyl-CoA cpd:C00332; (S)-3-Hydroxybutanoyl-CoA cpd:C01144; Crotonoyl-CoA cpd:C00877; Gamma-Aminobutyric acid cpd:C00334; L-Glutamic acid cpd:C00025; Butanoyl-CoA cpd:C00136; Succinic acid semialdehyde cpd:C00232; Butyric acid cpd:C00246; Oxoglutaric acid cpd:…
Citrate cycle (TCA cycle)	20	1	0.15702	1.8514	1	1	0.05017	Pyruvic acid cpd:C00022	Enzyme N6-(dihydrolipoyl)lysine cpd:C15973; Oxoglutaric acid cpd:C00026; Thiamine pyrophosphate cpd:C00068; 3-carboxy-1-hydroxypropylthiamine diphosphate cpd:C05381; Enzyme N6-(lipoyl)lysine cpd:C15972; Succinyl-CoA cpd:C00091; Succinic acid cpd:C00042; Oxalosuccinic acid cpd:C05379; Isocitric acid cpd:C00311; Oxalacetic acid cpd:C00036; Acetyl-CoA cpd:C00024; L-Malic acid cpd:C00149; cis-Aconiti…
Pyruvate metabolism	23	1	0.17853	1.723	1	1	0.14971	Pyruvic acid cpd:C00022	Enzyme N6-(lipoyl)lysine cpd:C15972; 2-(a-Hydroxyethyl)thiamine diphosphate cpd:C05125; Oxalacetic acid cpd:C00036; Phosphoenolpyruvic acid cpd:C00074; Pyruvaldehyde cpd:C00546; Lactaldehyde cpd:C05999; S-Lactoylglutathione cpd:C03451; Pyruvic acid cpd:C00022; L-Malic acid cpd:C00149; L-Lactic acid cpd:C00186; Acetyl adenylate cpd:C05993; Acetic acid cpd:C00033; Acetaldehyde cpd:C00084; Acetyl-Co…
Glutathione metabolism	26	1	0.19955	1.6117	1	1	0.01113	Spermidine cpd:C00315	R-S-Cysteinylglycine cpd:C05729; R-S-Glutathione cpd:C02320; Glutathione cpd:C00051; NADP cpd:C00006; NADPH cpd:C00005; Oxidized glutathione cpd:C00127; Glycine cpd:C00037; Gamma-Glutamylcysteine cpd:C00669; L-Glutamic acid cpd:C00025; L-Cysteine cpd:C00097; Cysteinylglycine cpd:C01419; L-Amino acid cpd:C00151; 5-L-Glutamyl-L-alanine cpd:C03740; RX cpd:C01322; Ornithine cpd:C00077; Putrescine cpd…
Glycolysis or Gluconeogenesis	26	1	0.19955	1.6117	1	1	0.09956	Pyruvic acid cpd:C00022	Acetaldehyde cpd:C00084; Ethanol cpd:C00469; Pyruvic acid cpd:C00022; Thiamine pyrophosphate cpd:C00068; Enzyme N6-(lipoyl)lysine cpd:C15972; 2-(a-Hydroxyethyl)thiamine diphosphate cpd:C05125; Acetyl-CoA cpd:C00024; Enzyme N6-(dihydrolipoyl)lysine cpd:C15973; L-Lactic acid cpd:C00186; Phosphoenolpyruvic acid cpd:C00074; 2-Phospho-D-glyceric acid cpd:C00631; D-Glyceraldehyde 3-phosphate cpd:C00118…
Cysteine and methionine metabolism	27	1	0.20644	1.5777	1	1	0.02202	Pyruvic acid cpd:C00022	2-Oxo-4-methylthiobutanoic acid cpd:C01180; 1,2-Dihydroxy-3-keto-5-methylthiopentene cpd:C15606; 5-Methylthioribulose 1-phosphate cpd:C04582; 5'-Methylthioadenosine cpd:C00170; S-Adenosylmethioninamine cpd:C01137; S-Adenosylmethionine cpd:C00019; L-Cystathionine cpd:C02291; L-Homocysteine cpd:C00155; L-Serine cpd:C00065; L-Methionine cpd:C00073; S-Adenosylhomocysteine cpd:C00021; 2,3-Diketo-5-met…
Glycine, serine and threonine metabolism	33	1	0.24669	1.3996	1	1	0	Pyruvic acid cpd:C00022	L-Serine cpd:C00065; Choline cpd:C00114; Betaine aldehyde cpd:C00576; Glyceric acid cpd:C00258; Betaine cpd:C00719; Guanidoacetic acid cpd:C00581; 3-Phospho-D-glycerate cpd:C00197; L-Cystathionine cpd:C02291; Glycine cpd:C00037; Phosphoserine cpd:C01005; Sarcosine cpd:C00213; 5,10-Methylene-THF cpd:C00143; L-Threonine cpd:C00188; Lipoylprotein cpd:C02051; Aminoacetone cpd:C01888; Tetrahydrofolic …
Fatty acid elongation	34	1	0.25322	1.3735	1	1	0	Palmitic acid cpd:C00249	Palmityl-CoA cpd:C00154; (2E)-Hexadecenoyl-CoA cpd:C05272; (S)-3-Hydroxyhexadecanoyl-CoA cpd:C05258; 3-Oxohexadecanoyl-CoA cpd:C05259; Tetradecanoyl-CoA cpd:C02593; Acetyl-CoA cpd:C00024; (2E)-Tetradecenoyl-CoA cpd:C05273; (S)-3-Hydroxytetradecanoyl-CoA cpd:C05260; 3-Oxotetradecanoyl-CoA cpd:C05261; Lauroyl-CoA cpd:C01832; (2E)-Dodecenoyl-CoA cpd:C03221; (S)-3-Hydroxydodecanoyl-CoA cpd:C05262; 3-…
Fatty acid metabolism	37	1	0.27248	1.3002	1	1	0	Palmitic acid cpd:C00249	Hexanoyl-CoA cpd:C05270; Butanoyl-CoA cpd:C00136; Acetyl-CoA cpd:C00024; (S)-3-Hydroxybutanoyl-CoA cpd:C01144; cis,cis-3,6-Dodecadienoyl-CoA cpd:C05280; (S)-Hydroxyhexanoyl-CoA cpd:C05268; (S)-Hydroxyoctanoyl-CoA cpd:C05266; Octanoyl-CoA cpd:C01944; (S)-Hydroxydecanoyl-CoA cpd:C05264; Decanoyl-CoA (n-C10:0CoA) cpd:C05274; (S)-3-Hydroxydodecanoyl-CoA cpd:C05262; Primary alcohol cpd:C00226; Lauroyl…
Tyrosine metabolism	41	1	0.29747	1.2124	1	1	0.02708	Tyramine cpd:C00483	L-Dopachrome cpd:C01693; Normetanephrine cpd:C05589; 3-Methoxy-4-hydroxyphenylglycolaldehyde cpd:C05583; Norepinephrine cpd:C00547; Epinephrine cpd:C00788; 3,4-Dihydroxymandelate cpd:C05580; 3,4-Dihydroxymandelaldehyde cpd:C05577; 3,4-Dihydroxyphenylglycol cpd:C05576; Metanephrine cpd:C05588; Dopamine cpd:C03758; 3,4-Dihydroxyphenylacetaldehyde cpd:C04043; 3,4-Dihydroxybenzeneacetic acid cpd:C011…
Fatty acid biosynthesis	43	1	0.30967	1.1723	1	1	0	Palmitic acid cpd:C00249	Tetradecanoyl-[acp] cpd:C05761; Hexadecanoyl-[acp] cpd:C05764; Malonyl-[acyl-carrier protein] cpd:C01209; Octadecanoyl-[acyl-carrier protein] cpd:C04088; Oleoyl-[acyl-carrier protein] cpd:C01203; Dodecanoyl-[acyl-carrier protein] cpd:C05223; Decanoyl-[acp] cpd:C05755; Octanoyl-[acp] cpd:C05752; Hexanoyl-[acp] cpd:C05749; Butyryl-[acp] cpd:C05745; trans-Hexadec-2-enoyl-[acp] cpd:C05763; (3R)-3-Hyd…
Aminoacyl-tRNA biosynthesis	44	1	0.31569	1.153	1	1	0	L-Aspartic acid cpd:C00049	L-Asparagine cpd:C00152; L-Histidine cpd:C00135; L-Phenylalanine cpd:C00079; L-Arginine cpd:C00062; L-Glutamine cpd:C00064; L-Cysteine cpd:C00097; Glycine cpd:C00037; L-Aspartic acid cpd:C00049; L-Serine cpd:C00065; L-Methionine cpd:C00073; L-Alanine cpd:C00041; L-Lysine cpd:C00047; L-Isoleucine cpd:C00407; L-Leucine cpd:C00123; L-Threonine cpd:C00188; L-Tryptophan cpd:C00078; L-Methionyl-tRNA cp…

## Sheet: F14-C14
Pathway	Total	Hits	Raw p	-ln(p)	Holm adjust	FDR	Impact	Hits Cpd	Total Cpd
Pyrimidine metabolism	37	4	0.0052637	5.2469	0.41057	0.25054	0.07658	Uridine cpd:C00299; Deoxyuridine cpd:C00526; Uracil cpd:C00106; Beta-Alanine cpd:C00099	Thioredoxin cpd:C00342; Uridine 5'-diphosphate cpd:C00015; Orotidylic acid cpd:C01103; RNA cpd:C00046; Uridine triphosphate cpd:C00075; Uridine 5'-monophosphate cpd:C00105; Uridine cpd:C00299; Dihydrouracil cpd:C00429; Ureidopropionic acid cpd:C02642; Cytidine triphosphate cpd:C00063; CDP cpd:C00112; Cytidine monophosphate cpd:C00055; Cytidine cpd:C00475; Thioredoxin disulfide cpd:C00343; dCDP cp…
beta-Alanine metabolism	20	3	0.0064242	5.0477	0.49466	0.25054	0.45109	Beta-Alanine cpd:C00099; 1,3-Diaminopropane cpd:C00986; Uracil cpd:C00106	3-Hydroxypropionyl-CoA cpd:C05668; Hydroxypropionic acid cpd:C01013; Malonyl-CoA cpd:C00083; Malonic semialdehyde cpd:C00222; Beta-Alanine cpd:C00099; L-Aspartic acid cpd:C00049; Spermine cpd:C00750; 1,3-Diaminopropane cpd:C00986; 3-Aminopropionaldehyde cpd:C05665; Ureidopropionic acid cpd:C02642; Dihydrouracil cpd:C00429; Carnosine cpd:C00386; Anserine cpd:C01262; Acrylyl-CoA cpd:C00894; Acetyl-…
Phenylalanine metabolism	8	2	0.0099621	4.609	0.75712	0.25901	0.41026	Phenylacetaldehyde cpd:C00601; Phenylethylamine cpd:C05332	Phenylacetaldehyde cpd:C00601; L-Phenylalanine cpd:C00079; Phenylethylamine cpd:C05332; Phenylpyruvic acid cpd:C00166; Phenylacetic acid cpd:C07086; Ortho-Hydroxyphenylacetic acid cpd:C05852; 2-Phenylacetamide cpd:C02505; L-Tyrosine cpd:C00082
Pantothenate and CoA biosynthesis	17	2	0.043337	3.1387	1	0.84508	0	Beta-Alanine cpd:C00099; Uracil cpd:C00106	Pantetheine 4'-phosphate cpd:C01134; Pantetheine cpd:C00831; 4-Phosphopantothenoylcysteine cpd:C04352; D-Pantothenoyl-L-cysteine cpd:C04079; Pantothenic acid cpd:C00864; Ureidopropionic acid cpd:C02642; Dihydrouracil cpd:C00429; L-Valine cpd:C00183; Coenzyme A cpd:C00010; Apo-[acyl-carrier-protein] cpd:C03688; Dephospho-CoA cpd:C00882; D-4'-Phosphopantothenate cpd:C03492; Beta-Alanine cpd:C00099;…
D-Glutamine and D-glutamate metabolism	5	1	0.096008	2.3433	1	1	0	D-Glutamic acid cpd:C00217	L-Glutamic acid cpd:C00025; D-Glutamine cpd:C00819; L-Glutamine cpd:C00064; Oxoglutaric acid cpd:C00026; D-Glutamic acid cpd:C00217
Cyanoamino acid metabolism	6	1	0.11412	2.1705	1	1	0	Beta-Aminopropionitrile cpd:C05670	3-Cyano-L-alanine cpd:C02512; Beta-Aminopropionitrile cpd:C05670; Glycine cpd:C00037; gamma-Glutamyl-beta-cyanoalanine cpd:C05711; gamma-Glutamyl-beta-aminopropiononitrile cpd:C06114; L-Serine cpd:C00065
Propanoate metabolism	20	1	0.33377	1.0973	1	1	0	Beta-Alanine cpd:C00099	(S)-Methylmalonic acid semialdehyde cpd:C06002; Methylmalonyl-CoA cpd:C00683; Propionyl-CoA cpd:C00100; Propinol adenylate cpd:C05983; R-Methylmalonyl-CoA cpd:C01213; Succinic acid cpd:C00042; Hydroxypropionic acid cpd:C01013; Beta-Alanine cpd:C00099; 2-Propyn-1-al cpd:C05985; Malonic semialdehyde cpd:C00222; Acetyl-CoA cpd:C00024; Malonyl-CoA cpd:C00083; 2-Hydroxybutyric acid cpd:C05984; Acrylyl…
Biosynthesis of unsaturated fatty acids	22	1	0.3605	1.0203	1	1	0	Arachidic acid cpd:C06425	Palmityl-CoA cpd:C00154; Stearoyl-CoA cpd:C00412; Eicosanoyl-CoA cpd:C02041; Oleoyl-CoA cpd:C00510; Linoleoyl-CoA cpd:C02050; Arachidonyl-CoA cpd:C02249; 8,11,14-Eicosatrienoyl-CoA cpd:C03595; Gamma-linolenoyl-CoA cpd:C03035; (4Z,7Z,10Z,13Z,16Z,19Z)-Docosahexaenoyl-CoA cpd:C16169; (5Z,8Z,11Z,14Z,17Z)-Icosapentaenoyl-CoA cpd:C16165; Alpha-Linolenoyl-CoA cpd:C16162; Palmitic acid cpd:C00249; Steari…
Steroid hormone biosynthesis	67	1	0.74998	0.28771	1	1	0	Adrenosterone cpd:C05285	Cholesterol cpd:C00187; 20a,22b-Dihydroxycholesterol cpd:C05501; 20 alpha-Hydroxycholesterol cpd:C05500; 17a,20a-Dihydroxycholesterol cpd:C05499; Pregnenolone cpd:C01953; 21-Hydroxypregnenolone cpd:C05485; 17a-Hydroxypregnenolone cpd:C05138; 17a,21-Dihydroxypreg-nenolone cpd:C05487; 11b,17a,21-Trihydroxypreg-nenolone cpd:C05489; Dehydroepiandrosterone cpd:C01227; DHEA sulfate cpd:C04555; 16a-Hydr…
